# Supplementary material for: Sex-Associated Cerebellar and Hippocampal Volume Reduction in Alzheimer’s Disease: Insights from the Clinical ADNI Cohort and STZ Animal Model
Source: Int J Mol Sci. 2025 May 17;26(10):4810. doi: 10.3390/ijms26104810 (PMC12112559; doi:10.3390/ijms26104810)
Supplement: Supplementary file 1 [file ijms-26-04810-s001.zip]

Archive with 1 entries (1 files):
- ijms-3598726-supplementary.pdf
